# Supplementary material for: Silver Nanoparticle-Intercalated Cotton Fiber for Catalytic Degradation of Aqueous Organic Dyes for Water Pollution Mitigation
Source: Nanomaterials (Basel). 2022 May 10;12(10):1621. doi: 10.3390/nano12101621 (PMC9142960; doi:10.3390/nano12101621)
Supplement: Supplementary file 1 [file nanomaterials-12-01621-s001.zip]

Archive with 1 entries (1 files):
- nanomaterials-1680974-supplementary.pdf
